# Supplementary material for: Forest Gaps Inhibit Foliar Litter Pb and Cd Release in Winter and Inhibit Pb and Cd Accumulation in Growing Season in an Alpine Forest
Source: PLoS One. 2015 Jun 26;10(6):e0131528. doi: 10.1371/journal.pone.0131528 (PMC4482669; doi:10.1371/journal.pone.0131528)
Supplement: S1 Dataset — (XLSX) [file pone.0131528.s001.xlsx]

## Sheet: litter
	Litter initial quality
	Litter type	C	N	P	Pb	Cd
	Willow	466.569	10.4635	1.12701	1.5594	1.50973
		456.037	12.1786	1.08244	1.68986	1.53082
		434.19	11.742	1.11594	1.56219	1.56219
	Larch	545.438	8.95038	1.32917	0.943771	0.0894099
		548.587	8.14817	1.35683	0.884692	0.119284
		536.454	8.69647	1.31452	0.907278	0.0997009
	Fir	496.874	8.78076	1.23847	0.838993	0.0499401
		481.329	8.75385	1.03164	1.08479	0.0696656
		538.6	8.72375	1.16388	0.774886	0.0596066
	Azalea	490.944	6.66518	1.15756	0.777977	0.0199481
		496.73	6.86791	0.983467	1.09257	0.0297974
		521.063	6.46119	1.07606	0.944334	0.0298211
	Birch	502.544	13.5724	0.947249	2.07753	0.675944
		507.678	13.1234	0.873342	1.84263	0.557769
		480.356	13.3308	0.918476	1.94986	0.606844
	Cypress	507.347	8.88418	1.17821	1.07441	0.119379
		505.018	8.68784	1.25441	1.01472	0.109431
		536.734	8.74953	1.29378	0.855381	0.129302
Litter type		Pb concentration					Cd concentration
		snow formation	snow coverage	snowmelt	growing season		snow formation	snow coverage	snowmelt	growing season
Willow	gap center	0.814023	0.740943	1.63412	6.72901		1.25849	0.951249	1.03735	0.936241
		0.894529	0.786853	1.68193	6.62764		1.25799	0.886454	1.08336	0.981123
		0.964598	0.756847	1.66467	6.83038		1.25824	0.946497	1.11701	0.89136
	canopy gap edge	0.970681	0.724608	1.90429	7.08164		1.44074	0.693894	0.827352	1.12295
		1.0046	0.705906	1.92999	6.9608		1.4854	0.666136	0.88434	1.05328
		0.898921	0.74331	1.9557	6.83997		1.56592	0.773043	0.898266	1.00068
	extended gap edge	0.422213	0.393119	1.79384	6.80876		1.08285	0.842752	1.33254	1.06016
		0.482789	0.389196	1.77313	7.02589		1.15538	0.837822	1.22339	1.00104
		0.487501	0.477042	1.81456	6.91732		1.24465	0.645995	1.27797	1.11929
	closed canopy	0.70465	0.723264	0.885925	5.73808		1.15699	0.897845	0.617161	1.08789
		0.718961	0.749537	0.968644	5.12572		1.20984	1.05557	0.768924	1.05138
		0.721345	0.775811	0.927284	6.35044		1.19952	0.976706	0.693042	1.07344
Larch	gap center	0.738501	0.399402	1.42631	1.20845		0.317209	0.129611	0.0881442	0.227237
		0.734051	0.429748	1.19474	1.20608		0.353702	0.09996	0.0891973	0.247258
		0.729601	0.308458	0.99167	1.15517		0.327576	0.109453	0.0892503	0.27623
	canopy gap edge	1.03441	0.249641	1.20422	2.24395		0.426497	0.149641	0.104604	0.0996232
		0.999007	0.268924	0.936255	2.42639		0.430437	0.159634	0.0996016	0.118849
		1.01291	0.259283	1.07024	2.33517		0.417613	0.169627	0.109605	0.109236
	extended gap edge	0.382738	0.572206	1.47705	2.54248		0.357143	0.139387	0.0696933	0.286339
		0.399254	0.476948	1.12059	2.33407		0.30895	0.144409	0.0652503	0.275679
		0.415771	0.667464	1.13997	2.43827		0.333046	0.149432	0.0594766	0.297
	closed canopy	0.903777	0.61447	1.12253	2.41648		0.236792	0.118394	0.0795545	0.0861744
		0.939786	0.547046	1.16048	2.39605		0.288902	0.0895166	0.0793493	0.0763288
		0.875796	0.580758	1.08458	2.40627		0.325279	0.119403	0.0794519	0.0812516
Fir	gap center	0.426525	0.506694	0.653344	5.65367		0.189048	0.0942894	0.0297678	0.0557496
		0.434484	0.495933	0.597015	5.54998		0.179605	0.0991867	0.0294527	0.0560079
		0.401945	0.496623	0.588292	5.44628		0.198491	0.0893921	0.0298686	0.0554913
	canopy gap edge	0.502319	0.599147	0.980975	6.39018		0.138443	0.109431	0.0297265	0.0907742
		0.478453	0.547494	0.909231	6.37356		0.136915	0.0994827	0.0348034	0.0956262
		0.494588	0.575484	0.837488	6.4068		0.139804	0.104457	0.0398804	0.0859221
	extended gap edge	0.214614	0.40808	0.761259	5.36077		0.239497	0.0793179	0.0398565	0.0506125
		0.213206	0.418862	0.70689	5.62243		0.233972	0.0696102	0.0298686	0.0553504
		0.254629	0.397298	0.778637	5.88409		0.228447	0.0697906	0.0298924	0.0458747
	closed canopy	0.354237	0.515055	0.846445	4.27013		0.199402	0.0990491	0.0398327	0.0567898
		0.417161	0.49781	0.827576	4.27202		0.169645	0.0796495	0.039801	0.0574861
		0.384932	0.479569	0.808706	4.26824		0.139888	0.0897845	0.0499201	0.059138
Azalea	gap center	0.621332	1.10602	0.935323	5.65601		0.101764	0.0418924	0.00995025	0.0151258
		0.646123	1.12435	0.859792	4.99103		0.10789	0.039994	0.00999201	0.0159996
		0.59654	1.14269	0.941994	5.32352		0.106254	0.042682	0.00997113	0.0152217
	canopy gap edge	0.456984	0.994431	0.508677	6.69439		0.0462567	0.00994431	0.0299222	0.0209847
		0.596184	1.15815	0.579305	5.64545		0.0506439	0.00993443	0.0399521	0.0156105
		0.457256	0.902599	0.633859	6.16992		0.048019	0.00934934	0.0349371	0.0263589
	extended gap edge	0.253984	0.898383	0.437811	5.54196		0.0578313	0.0498807	0.0300855	0.0457518
		0.309562	0.707453	0.528401	5.85013		0.062251	0.0499201	0.030139	0.0508209
		0.338848	0.768463	0.522368	5.69605		0.0631527	0.0499002	0.0300319	0.0558901
	closed canopy	0.478088	0.934026	0.707594	5.59916		0.0778902	0.0398963	0.0298151	0.0104544
		0.448536	0.954085	0.71896	5.70141		0.0825533	0.0398645	0.0298092	0.0140905
		0.503412	0.913968	0.730326	5.65028		0.0818687	0.0348557	0.0298092	0.0118188
Birch	gap center	1.58489	1.75386	1.19143	3.34432		0.558372	0.609147	0.558325	0.603656
		1.62666	1.78076	1.15415	3.25465		0.530649	0.57677	0.564692	0.614238
		1.55039	1.70231	1.14515	3.26039		0.541026	0.585363	0.564884	0.62482
	canopy gap edge	1.7471	1.99243	1.33508	3.68707		0.48214	0.567842	0.535927	0.514839
		1.73923	2.01876	1.27988	3.54594		0.493368	0.606482	0.577689	0.513974
		1.78135	1.97723	1.39027	3.92245		0.510913	0.594804	0.588001	0.554506
	extended gap edge	1.34442	1.56995	1.34425	2.44103		0.791833	0.63593	0.575397	0.654865
		1.29302	1.49373	1.25896	3.24861		0.721106	0.587532	0.53742	0.623392
		1.36872	1.665	1.08804	2.2499		0.756469	0.598205	0.55663	0.653077
	closed canopy	1.57553	1.94572	1.06753	2.76892		0.611261	0.548683	0.547597	0.604183
		1.50309	1.94934	1.18669	2.75064		0.592367	0.549121	0.536246	0.603881
		1.57613	1.95297	1.25871	2.73235		0.609461	0.557991	0.547264	0.634032
Cypress	gap center	0.292775	0.84359	0.430181	4.78785		0.109019	0.0699401	0.0596066	0.0634248
		0.342874	0.842585	0.362679	4.11741		0.0993838	0.0692149	0.0617265	0.0647761
		0.294223	0.844595	0.434484	4.90278		0.109562	0.0695548	0.0638463	0.0646429
	canopy gap edge	0.248723	0.755576	0.533826	3.65026		0.0795591	0.0596766	0.0399561	0.0560114
		0.254389	0.737188	0.547449	3.59586		0.0698324	0.0598205	0.0399187	0.054741
		0.243056	0.773963	0.561072	3.00556		0.0892857	0.0595356	0.0397219	0.0507762
	extended gap edge	0.37406	0.562058	0.382324	4.46294		0.0895166	0.0695548	0.0595829	0.0857705
		0.312005	0.578265	0.333134	4.40757		0.0891442	0.0645511	0.0564988	0.0843947
		0.312948	0.545852	0.357729	4.51832		0.0896414	0.0695474	0.0597015	0.0844086
	closed canopy	0.310437	0.808222	0.283582	3.61315		0.0994036	0.0598683	0.0397015	0.0845738
		0.283921	0.707453	0.312495	3.73408		0.0996214	0.0599641	0.0347672	0.084561
		0.341644	0.757838	0.341408	3.85501		0.0793966	0.0599042	0.0298329	0.0845482
Litter type		Release rate of Pb							Release rate of Cd
		snow formation	snow coverage	snowmelt	winter	growing season	1 Year		snow formation	snow coverage	snowmelt	winter	growing season	1 Year
Willow	gap center	51.6126	9.39242	-43.6565	17.3485	-145.868	-128.52		21.8004	25.8664	-2.51348	45.1533	21.6098	66.7632
		47.2752	11.9369	-42.2644	16.9477	-118.454	-101.506		22.4903	29.4752	-7.8867	44.0788	24.7386	68.8174
		42.4636	17.385	-44.7711	15.0775	-148.469	-133.391		21.5454	25.9653	-7.07821	40.4325	27.7291	68.1616
	canopy gap edge	41.5728	18.7992	-60.4803	-0.108303	-112.979	-113.087		9.34704	50.984	-5.79708	54.5339	10.1441	64.678
		40.0077	22.3375	-60.0649	2.28028	-128.235	-125.955		7.27322	55.5821	-9.66176	53.1936	11.0653	64.2589
		46.5028	14.7214	-59.2787	1.94551	-126.602	-124.656		2.58218	55.2624	-4.92392	52.9207	12.7221	65.6428
	extended gap edge	74.676	4.08952	-72.2913	6.47413	-113.487	-107.013		32.1062	20.308	-25.0393	27.3749	38.9304	66.3053
		70.908	7.58267	-72.4028	6.0879	-118.233	-112.145		27.2221	24.3753	-19.3315	32.2658	36.1376	68.4034
		71.1867	3.35167	-66.9973	7.54105	-127.985	-120.444		23.1003	40.857	-32.0275	31.9298	30.7828	62.7126
	closed canopy	58.4137	3.79925	-6.9391	55.2739	-219.141	-163.867		28.6217	22.3433	16.4647	67.4297	-1.20856	61.2211
		57.2708	2.57967	-10.1108	49.7398	-208.875	-159.135		24.8367	16.0572	17.3996	58.2936	-1.73785	60.0314
		56.8952	1.27902	-6.28046	51.8938	-237.516	-185.622		25.0711	19.8847	17.4598	62.4156	-0.796996	61.6186
Larch	gap center	22.6565	38.3671	-94.135	-33.1113	44.1622	11.0509		-194.703	182.501	39.2289	27.0268	-75.4013	-48.3744
		23.5032	35.655	-68.2079	-9.04979	20.1296	11.0798		-226.981	242.709	12.0505	27.778	-89.4896	-61.7116
		23.5095	46.5416	-64.063	5.98805	4.31875	10.3068		-204.65	210.379	19.214	24.9427	-115.205	-90.2622
	canopy gap edge	-8.92693	83.6006	-92.1832	-17.5095	-48.1999	-65.7094		-298.405	263.734	44.1224	9.45155	25.2863	34.7378
		-4.37339	77.8865	-62.1818	11.3313	-77.9339	-66.6026		-298.932	259.457	55.7964	16.3222	11.2867	27.6089
		-6.85777	81.4493	-76.8694	-2.27784	-72.5609	-74.8388		-290.82	243.363	54.5392	7.08175	20.3656	27.4473
	extended gap edge	59.2005	-16.2243	-86.5902	-43.614	-35.5576	-79.1716		-237.725	214.502	63.1113	39.8879	-118.891	-79.0032
		57.7022	-6.8087	-62.4553	-11.5618	-57.0032	-68.565		-190.351	158.455	74.2698	42.3738	-118.988	-76.6142
		56.4708	-22.5581	-42.5677	-8.65501	-68.3176	-76.9727		-209.314	178.063	80.9621	49.7113	-140.938	-91.2264
	closed canopy	4.33925	35.948	-45.4565	-5.16929	-70.222	-75.3913		-122.335	120.272	35.9438	33.8815	10.6342	44.5157
		1.07165	45.6824	-56.5147	-9.76061	-59.6698	-69.4304		-169.78	192.488	10.7158	33.4239	18.6963	52.1203
		7.05799	33.1098	-47.8493	-7.68151	-67.1133	-74.7948		-206.219	197.094	39.148	30.0234	17.6184	47.6419
Fir	gap center	53.9807	-3.07555	-12.4624	38.4428	-414.539	-376.096		-207.15	169.576	95.3392	57.7656	-28.4605	29.3051
		53.1895	-2.19667	-9.26644	41.7263	-377.525	-335.798		-191.387	143.792	104.305	56.7093	-22.9349	33.7743
		56.5229	-4.98724	-7.04247	44.4932	-424.934	-380.441		-223.309	191.945	88.9267	57.5624	-31.276	26.2864
	canopy gap edge	45.5476	-5.54661	-36.4641	3.53697	-452.038	-448.501		-125.991	60.9723	121.001	55.9821	-73.3122	-17.3301
		48.318	-1.59737	-32.7991	13.9215	-464.695	-450.774		-122.708	76.9236	96.1676	50.3837	-74.821	-24.4373
		46.7489	-3.61382	-24.2248	18.9104	-482.224	-463.313		-126.667	71.2384	97.2813	41.8529	-55.6146	-13.7618
	extended gap edge	76.7673	-17.1546	-33.1846	26.4281	-382.837	-356.409		-290.414	272.204	60.2052	41.9956	-6.88397	35.1116
		76.9036	-18.6229	-27.439	30.8416	-412.464	-381.623		-281.673	277.268	60.4013	55.9962	-27.3942	28.602
		72.4148	-11.6428	-35.219	25.553	-403.637	-378.084		-272.68	268.913	60.7286	56.9617	-13.0897	43.872
	closed canopy	61.8375	-13.1169	-32.4902	16.2304	-257.975	-241.745		-223.485	174.986	89.1364	40.6378	-9.07839	31.5594
		54.9763	-4.50986	-31.4006	19.0658	-260.962	-241.896		-175.715	156.371	60.7304	41.3861	-10.6658	30.7203
		58.2984	-6.52729	-32.2752	19.4959	-300.723	-281.227		-128.209	92.2395	61.1374	25.1684	-4.70807	20.4603
Azalea	gap center	35.4125	-40.4352	19.4971	14.4745	-431.073	-416.599		-274.238	233.509	108.541	67.8118	-16.6874	51.1244
		32.5834	-38.7614	26.4548	20.2768	-336.044	-315.767		-298.255	264.64	100.838	67.2227	-14.3745	52.8482
		38.0035	-48.3281	21.2633	10.9388	-369.278	-358.34		-290.664	244.877	112.436	66.6486	-13.0127	53.6359
	canopy gap edge	52.3449	-47.5447	47.54	52.3402	-502.208	-449.868		-70.6526	136.973	-65.5026	0.81795	38.2031	39.021
		38.0717	-48.3678	57.5219	47.2258	-429.01	-381.784		-86.1079	152.637	-95.2896	-28.7606	81.6302	52.8696
		52.918	-37.6758	26.3717	41.6139	-469.594	-427.98		-74.9192	143.86	-82.7905	-13.8501	34.0515	20.2015
	extended gap edge	73.6619	-60.2529	45.805	59.214	-413.133	-353.919		-112.163	42.0754	70.9337	0.845807	-33.4178	-32.572
		67.8246	-35.2259	17.4433	50.0421	-437.034	-386.992		-128.903	60.6454	67.4489	-0.808953	-48.8588	-49.6677
		64.9306	-37.5226	25.3605	52.7684	-424.613	-371.844		-131.23	64.468	70.6967	3.93446	-67.7251	-63.7906
	closed canopy	50.3167	-38.8203	23.2648	34.7612	-403.469	-368.708		-186.362	152.621	36.4911	2.75036	66.2893	69.0396
		53.2258	-44.1633	23.7042	32.7668	-421.65	-388.883		-204.56	170.138	35.8035	1.38128	55.8742	57.2555
		47.4739	-35.1783	18.0687	30.3643	-392.168	-361.804		-202.203	183.873	17.7766	-0.553006	66.3794	65.8264
Birch	gap center	21.2778	1.10162	25.9785	48.3579	-88.7033	-40.3454		11.5472	2.47363	8.7975	22.8183	-3.61069	19.2076
		19.8415	2.1416	28.6331	50.6162	-85.7721	-35.1559		16.603	2.80759	3.53029	22.9409	-4.29103	18.6499
		22.9424	1.11115	25.8984	49.9519	-86.8646	-36.9127		14.2403	2.4713	4.55231	21.2639	-4.94345	16.3204
	canopy gap edge	12.7319	-2.06361	30.8515	41.5197	-89.5827	-48.063		23.1929	-4.39013	6.32874	25.1315	8.9317	34.0632
		13.7024	-1.24657	32.7358	45.1916	-91.6669	-46.4753		21.9264	-5.80522	4.98147	21.1027	11.1854	32.2881
		12.0369	-0.741423	28.5293	39.8247	-105.506	-65.6812		19.5384	-4.64288	3.93621	18.8317	6.46969	25.3014
	extended gap edge	32.8735	-4.03734	11.1037	39.9398	-40.0381	-0.0983178		-26.0905	34.1572	9.94234	18.009	-3.65282	14.3562
		35.2759	-3.31592	11.3629	43.3228	-78.406	-35.0831		-15.1202	29.7677	8.19074	22.8383	-5.50962	17.3287
		32.2589	-6.63679	26.7784	52.4005	-46.0171	6.3834		-19.4043	34.179	7.56215	22.3368	-9.00184	13.3349
	closed canopy	22.4331	-9.41482	40.8096	53.8279	-70.2543	-16.4263		4.02323	17.7492	2.69193	24.4644	-5.48573	18.9787
		25.6148	-13.5702	35.2239	47.2685	-65.337	-18.0685		6.50592	14.4749	3.02393	24.0047	-6.67365	17.3311
		21.3503	-10.4268	32.8175	43.741	-53.2405	-9.49954		3.00678	15.825	3.15734	21.9892	-3.02511	18.9641
Cypress	gap center	71.1881	-46.6331	38.3787	62.9338	-281.624	-218.691		11.7862	36.7834	9.20084	57.7704	7.51725	65.2877
		66.0985	-41.9937	44.0033	68.1081	-255.81	-187.702		19.2031	29.5349	6.63222	55.3702	7.41383	62.7841
		70.6731	-47.1945	37.6479	61.1265	-259.181	-198.054		10.2068	37.9779	4.84624	53.031	14.6566	67.6876
	canopy gap edge	75.2005	-45.0949	21.7021	51.8077	-188.928	-137.12		34.7751	19.8346	15.7314	70.341	-0.257896	70.0831
		74.789	-41.1377	18.2437	51.8949	-185.673	-133.779		43.0959	12.6351	15.4275	71.1585	-0.420842	70.7376
		75.9057	-46.041	20.8956	50.7603	-161.575	-110.815		27.2244	28.4159	15.6967	71.337	-0.621056	70.7159
	extended gap edge	62.8452	-13.9006	16.7679	65.7125	-285.188	-219.475		26.8907	21.1595	8.01358	56.0639	-6.54727	49.5166
		68.9791	-22.315	23.1642	69.8283	-263.207	-193.378		27.1244	23.9212	6.88033	57.9259	-4.11501	53.8109
		69.3149	-18.4749	17.9709	68.8109	-295.871	-227.06		27.7298	20.7693	8.7022	57.2014	-7.43938	49.762
	closed canopy	69.3721	-40.976	46.8405	75.2365	-224.615	-149.379		19.3617	37.027	15.1053	71.4941	-19.49	52.004
		71.9229	-35.8805	36.2894	72.3318	-228.262	-155.93		18.9968	36.4292	19.2634	74.6894	-22.3438	52.3456
		66.129	-34.9073	38.3585	69.5802	-231.74	-162.159		35.2779	20.02	22.8459	78.1438	-25.4196	52.7242

## Sheet: temperature
(temperature °C)
date	Air	Litter
		gap center	canopy gap edge	extended gap edge	closed canopy
2012-11-17	-2.45833	-4.63889	-2.55556	-2.81944	-1.88194
2012-11-18	0.75	-3.30714	0.236111	-0.284722	0.909722
2012-11-19	-4.06944	-4.8662	-2.36806	-3.20139	-2.54167
2012-11-20	-0.666667	-2.51408	-0.166667	-0.868056	-0.0138889
2012-11-21	0.555556	-2.9	-0.292857	0.0208333	0.923611
2012-11-22	-4.81944	-3.21528	-2.82639	-3.47917	-3.65972
2012-11-23	-5.01389	-2.36806	-2.44444	-3.35417	-3.59028
2012-11-24	-3.41667	-1.90845	-0.965278	-2.20139	-1.97917
2012-11-25	-6.26389	-3.63194	-3.66667	-4.52083	-4.88889
2012-11-26	-6.70833	-2.36806	-2.73611	-4.34722	-4.53472
2012-11-27	-5.33333	-2.76389	-2.63194	-4.00694	-3.57639
2012-11-28	-4.375	-1.86111	-1.875	-3.04861	-2.86806
2012-11-29	-2.97222	-2.14583	-1.54861	-2.83333	-2.77083
2012-11-30	-3.20833	-2.04167	-1.19444	-2.49306	-2.63889
2012-12-01	-4.91667	-2.52778	-2.54861	-3.4375	-3.73611
2012-12-02	-4.40278	-2.70833	-2.22222	-3.70833	-3.98611
2012-12-03	-2.86111	-3.625	-2.5625	-3.32639	-3.42361
2012-12-04	-2.44444	-3.5	-2.5	-2.86806	-2.84028
2012-12-05	-5.55556	-4.14583	-3.47917	-4.58333	-5.04167
2012-12-06	-0.625	-3	-1.25694	-1.5625	-1.4375
2012-12-07	-2.65278	-3.84722	-2.73239	-2.72917	-2.8125
2012-12-08	-3.81944	-3.54861	-2.73239	-3.05556	-3.38889
2012-12-09	-5.04167	-3.92361	-3.04167	-3.875	-4.20833
2012-12-10	-5.76389	-3.56944	-3.34722	-4.43056	-4.82639
2012-12-11	-5.55556	-3.95833	-3.64789	-4.43056	-4.98611
2012-12-12	-6.06944	-4.75694	-4.22535	-4.90278	-5.42361
2012-12-13	-0.888889	-2.52778	-1.38028	-1.23611	-1.29167
2012-12-14	-1.76389	-3.35417	-1.64583	-1.79167	-2.01389
2012-12-15	-2.86111	-3.79167	-2.66901	-2.77778	-2.84722
2012-12-16	-0.208333	-2.85417	-1	-0.909722	-0.909722
2012-12-17	-4.06944	-3.14583	-2.47183	-2.90972	-3.13889
2012-12-18	-1.22222	-2.39583	-1.14583	-1.44444	-1.49306
2012-12-19	-4.56944	-4.18056	-3.45775	-3.74306	-3.88889
2012-12-20	-8.80556	-5.8125	-5.5	-6.75694	-7.24306
2012-12-21	-7.06944	-4.13889	-4.5625	-5.55556	-5.77083
2012-12-22	-8.375	-3.93056	-4.125	-6.0625	-6.25
2012-12-23	-6.5	-4.82639	-4.64583	-6.125	-6.26389
2012-12-24	-1.0625	-4.36806	-3.75714	-3.02778	-2.88194
2012-12-25	-8.22222	-6.93056	-5.99306	-6.86111	-7.23611
2012-12-26	-9.68182	-6.10417	-6.22222	-7.89583	-8.16667
2012-12-27	-4.43056	-4.8125	-3.94444	-5.00694	-4.79861
2012-12-28	-2.01389	-3.16667	-1.81944	-2.41667	-2.06944
2012-12-29	-11.6667	-6.51389	-6.85417	-9.63194	-9.51389
2012-12-30	-12.1111	-7.24306	-7.75694	-10.3056	-10.1667
2012-12-31	-8.83333	-6.125	-5.61111	-8.13194	-7.72917
2013-01-01	-5.80556	-6.40972	-5.92958	-6.60417	-6.36111
2013-01-02	-2.33333	-3.06944	-2.44286	-2.20139	-1.88194
2013-01-03	-11.5139	-6.79167	-7.10417	-9.72222	-9.375
2013-01-04	-7.58333	-6.11111	-7.08696	-7.30556	-6.98611
2013-01-05	-9.77778	-7.35417	-6.95833	-8.70139	-8.30556
2013-01-06	-10.4306	-7.02778	-6.94444	-9.09722	-8.77778
2013-01-07	-10.0556	-6.79167	-6.6875	-8.81944	-8.40278
2013-01-08	-11.2361	-6.17361	-7.15278	-9.53472	-9.06944
2013-01-09	-11.0972	-6.85417	-7.43056	-10.0069	-9.40278
2013-01-10	-12.5714	-6.76389	-6.77778	-9.13194	-8.70139
2013-01-11	-10.4833	-6.65278	-7.56944	-9.34722	-9.09722
2013-01-12	-11.1528	-6.94444	-8.15972	-10.3472	-10.1389
2013-01-13	-7.58333	-6.28472	-7.06429	-8.16667	-7.53472
2013-01-14	-9.31944	-6.77778	-8.02857	-8.95833	-8.26389
2013-01-15	-9.51389	-6.84028	-8.1	-8.94444	-8.27778
2013-01-16	-9.875	-6.69444	-8.01429	-9.14583	-8.46528
2013-01-17	-6.88889	-4.70139	-5.67857	-6.44444	-5.625
2013-01-18	-4.01389	-4.27083	-4.43571	-4.57639	-3.96528
2013-01-19	2.40278	-1.4507	-0.565217	0.944444	1.70139
2013-01-20	-6.01389	-4.54167	-4.16667	-5.4375	-5.02778
2013-01-21	-6.86111	-4	-3.78472	-6.11806	-5.34028
2013-01-22	-6.22222	-4.06944	-4.53472	-6	-5.53472
2013-01-23	-6.94444	-5.15278	-5.65493	-7.14583	-6.71528
2013-01-24	-8.5	-5.5625	-6.82143	-7.72917	-7
2013-01-25	-8.27778	-5.07639	-5.15972	-7.27083	-6.5
2013-01-26	-8.41667	-4.84722	-5.02083	-7.29861	-6.60417
2013-01-27	-7.43056	-3.94444	-4.31944	-6.20833	-5.59028
2013-01-28	-6.09722	-4.30556	-4.39583	-6.10417	-5.28472
2013-01-29	-6.97222	-4.98611	-5.64789	-6.46528	-5.63194
2013-01-30	-6.04167	-4.38194	-4.72535	-5.375	-4.84028
2013-01-31	-3.98611	-3.95833	-3.47222	-4.15972	-4.33099
2013-02-01	-2.81944	-4.31429	-4.16667	-3.04861	-2.76056
2013-02-02	-5.88889	-3.97917	-3.75694	-4.83333	-4.25
2013-02-03	-0.152778	-1.69014	-0.971429	-0.152778	-0.183099
2013-02-04	-2.31944	-2.54167	-2.52143	-2.23944	-2.09859
2013-02-05	1.58333	-1.51408	-0.449275	1.02778	1.46528
2013-02-06	3.63889	-1.05797	1.18116	2.17857	3.06338
2013-02-07	-1.43056	-1.3169	-0.614286	-0.922535	-0.056338
2013-02-08	-7.125	-3.86806	-4.375	-5.72222	-5.55556
2013-02-09	-5.31944	-3.23611	-3.34722	-4.47222	-4.11111
2013-02-10	-2.72222	-2.47222	-1.64583	-3.08333	-2.26761
2013-02-11	-0.805556	-2.31159	-0.542254	-0.784722	-0.112676
2013-02-12	-5.93056	-2.10563	-2.3125	-4	-2.58333
2013-02-13	-2.98611	-2.09286	-1.57857	-1.90278	-1.64085
2013-02-14	-3.33333	-2.04861	-2.00694	-2.56944	-2.19444
2013-02-15	-2.75	-1.85417	-1.91667	-3.25	-1.84028
2013-02-16	1.5	-1.22222	-0.201389	-0.4375	0.711268
2013-02-17	3.48611	0.121429	2.52778	2.35211	2.97857
2013-02-18	-5.84722	-2.875	-3.13194	-4.55556	-4.25
2013-02-19	-4.11111	-1.58333	-1.65278	-3.05556	-2.22222
2013-02-20	-1.95833	-0.888889	-0.958333	-1.95833	-1.13194
2013-02-21	-4.52778	-1.20833	-1.33333	-3.04861	-1.61111
2013-02-22	-1.77778	-0.694444	-0.0347222	-2.15278	-0.556338
2013-02-23	-0.472222	-1.68571	-0.914286	-1.47917	-0.55
2013-02-24	2.45833	-1.12319	1.01408	0.838028	1.77143
2013-02-25	-0.402778	-0.140845	0.457746	-0.366197	0.435714
2013-02-26	1.05556	-0.522059	1.17606	0.640845	1.74648
2013-02-27	3.93056	-0.757576	2.25714	2.48592	3.62857
2013-02-28	5.30556	0.431818	3.82857	4.63194	4.19403
2013-03-01	-0.583333	0.992857	1.52778	0.451389	1.70423
2013-03-02	-1.47222	0.633803	0.673611	-0.402778	0.291667
2013-03-03	-3.33333	-0.847222	-1.15972	-2.25	-1.88889
2013-03-04	-2.97222	-2.29286	-1.56944	-2.65972	-2.09859
2013-03-05	-0.5	-2.09701	0.302817	-0.326389	0.683099
2013-03-06	1.72222	-0.613636	2.12676	2.24306	2.90845
2013-03-07	1.48611	0.137681	1.90141	2	2.46528
2013-03-08	1.97297	-0.580645	0.983607	-0.0283019	1.43077
2013-03-09	2.41667	-0.172727	2.27119	2.24468	2.18333
2013-03-10	1.68056	0.714286	2.60833	2.23404	1.80833
2013-03-11	3.23611	1.28571	3.15	3.39362	2.80833
2013-03-12	1.79167	1.29825	2.23333	2.4375	2.01667
2013-03-13	2.48611	0.732143	2.71667	2.41304	2.26667
2013-03-14	1.95833	0.536364	2.88333	1.92553	1.61017
2013-03-15	2.93056	1.97321	3.51667	3.09574	2.625
2013-03-16	4.75	3.23214	4.80833	4.70213	4.225
2013-03-17	0.583333	0.5	0.241667	0.84375	0.333333
2013-03-18	-1.08333	-0.05	-0.0916667	-0.1875	-0.408333
2013-03-19	-1	-0.0333333	-0.108333	-0.145833	-0.5
2013-03-20	-0.625	-0.0166667	-0.225	0.1875	-0.675
2013-03-21	2.76389	0.291667	-0.216667	0.826087	-0.3
2013-03-22	-0.333333	0.0166667	-0.05	0.15625	-0.025
2013-03-23	-1.44444	-0.0833333	-0.116667	-0.135417	-0.525
2013-03-24	0.75	-0.00833333	-0.241667	-0.282609	-0.608333
2013-03-25	2.59722	1.225	0.316667	1.80208	0.333333
2013-03-26	-0.513889	-0.0333333	-0.116667	-0.0520833	-0.166667
2013-03-27	0.347222	0.333333	-0.025	0.416667	-0.208333
2013-03-28	1.73611	1.2	0.525	1.08511	0.3
2013-03-29	-0.0138889	0.35	-0.116667	0.3125	-0.141667
2013-03-30	1.15278	1.15	0.208333	1.29167	0.541667
2013-03-31	1.11111	2.00833	0.258333	1.5	0.641667
2013-04-01	-0.125	0.716667	-0.0166667	0.541667	-0.0416667
2013-04-02	0.652778	2.975	0.4	1.66667	0.541667
2013-04-03	2.26389	1.10345	0.541667	2.25	0.791667
2013-04-04	4.47222	3.93103	2.1	3.81915	2
2013-04-05	-0.958333	-0.0583333	-0.208333	-0.104167	-0.391667
2013-04-06	-2.26389	-0.208333	-0.425	-0.5	-0.608333
2013-04-07	-0.0277778	0.025	-0.35	-0.197917	-0.325
2013-04-08	0.361111	0.45	-0.275	0.645833	-0.266667
2013-04-09	0.361111	1.00833	-0.425	0.65625	-0.308333
2013-04-10	-2.15278	0.075	-0.466667	-0.6875	-0.725
2013-04-11	-1.33333	-0.208333	-0.458333	-0.40625	-0.525
2013-04-12	-1.97222	-0.308333	-0.441667	-0.625	-0.691667
2013-04-13	-0.638889	0.0166667	-0.491667	-0.291667	-0.375
2013-04-14	1.36111	0.491525	-0.5	0.822917	0.15
2013-04-15	3.19444	2.63158	0.175	2.95833	1.20833
2013-04-16	2.29167	1.96429	0.6	2.625	1.66667
2013-04-17	3.65278	2.66071	1.30172	3.71277	2.14407
2013-04-18	4.55556	3.89091	3.64407	4.06383	3.17797
2013-04-19	5.97222	6.36111	4.90517	6.53191	4.25424
2013-04-20	3.11111	3.46364	3.5	3.66667	3.40833
2013-04-21	5.95833	6.17273	5.60833	6.55208	4.25
2013-04-22	7.09722	7.06364	5.75439	7.01087	5.09322
2013-04-23	3.13889	5.36207	4.06667	3.8125	3.50833
2013-04-24	0.777778	0.7	0.00833333	0.916667	1.46667
2013-04-25	3.125	3.71667	1.525	3.5	2.98333
2013-04-26	5.02778	7.84167	5.05	5.06383	3.775
2013-04-27	6.47222	7.64167	5.70833	5.93617	4.275
2013-04-28	4.58333	5.85	4.425	4.88542	3.50833
2013-04-29	5.52778	7.48333	5.825	5.78125	4.325
2013-04-30	4.22222	6.35	4.95	4.58333	4.36667
2013-05-01	2.06944	3.125	2.7	2.48958	2.58333
2013-05-02	0.708333	1.56667	1.45	1.46875	1.90833
2013-05-03	1.05556	2.61667	1.8	1.52083	2
2013-05-04	2.94444	6.39167	3.91667	3.47917	2.5
2013-05-05	4.86111	7.43333	5.45	5.54167	4.625
2013-05-06	3.23611	5.23333	4.275	4.19792	3.28333
2013-05-07	4.06944	5.125	4.98333	4.5	4.48333
2013-05-08	4.66667	6.525	5.3	4.72917	5.19444
2013-05-09	1.58333	2.525	2.01667	2.38542	3.26042
2013-05-10	3.59722	6.475	4.3	3.90625	4.97917
2013-05-11	3.01389	6.475	3.23333	3.3125	4.04167
2013-05-12	5.27778	7.00833	4.96667	4.82979	5.36458
2013-05-13	7.27778	8.81667	7.19167	7.14894	6.94792
2013-05-14	7.83333	8.64167	7.78333	8.39362	8.04167
2013-05-15	6.34722	7.04167	7.125	6.875	7.63542
2013-05-16	5.95833	7.475	6.8	6.52083	7.86458
2013-05-17	3.47222	5.31667	4.55833	4.23958	6.66667
2013-05-18	5.125	7.275	5.95833	5.85417	7.54167
2013-05-19	3	6.73333	4.45833	3.86458	6.47917
2013-05-20	4.22222	7.13333	5.05	5.1875	7.29167
2013-05-21	8.625	8.35833	6.80833	6.97917	8.25
2013-05-22	9.81944	10.3167	8.75833	8.73913	10.0104
2013-05-23	10	9.675	9.60833	9.58333	9.67708
2013-05-24	8.26389	10.1333	8.54167	8.66667	8.44792
2013-05-25	5.83333	10.0167	7.46667	6.90625	7.36458
2013-05-26	8.81944	10.4667	8.175	7.69149	8.93478
2013-05-27	12.3056	11.3917	11.0667	10.5217	12.7917
2013-05-28	11.8472	12.1083	12.9083	12.3958	12.3611
2013-05-29	6.125	7.19167	7.54167	7.07292	7.16667
2013-05-30	5.625	7.38333	6.96667	6.375	6.45833
2013-05-31	4.79167	7.725	5.85833	5.53125	5.41667
2013-06-01	5.88889	7.025	6.34167	6.39583	6.25
2013-06-02	9.63889	10.7167	9.61667	9.03125	8.83333
2013-06-03	7.22222	7.275	7.34167	7.28125	7.54167
2013-06-04	10.4028	11.4333	10.2667	9.55208	10.9583
2013-06-05	8.55556	10.125	8.94167	9.11458	8.97222
2013-06-06	11.2222	11.2833	10.775	10.2708	11.4167
2013-06-07	10.0139	9.66667	9.40833	9.75	10.0556
2013-06-08	9.76389	10.3083	10.1333	10.0521	9.84722
2013-06-09	7.83333	9.75833	9.11667	8.69792	8.73611
2013-06-10	5.56944	7.65	6.725	5.41667	6.22222
2013-06-11	7.27778	8.175	6.39167	6.03125	6.86111
2013-06-12	7.79167	10.125	8.11667	7.5	7.51389
2013-06-13	9.81944	12.425	10.15	9.91667	9.76389
2013-06-14	10.7361	13.4167	10.8917	10.3021	10.2083
2013-06-15	12.7361	15.15	12.675	12.6875	12.6667
2013-06-16	14.3889	16.55	14.05	13.75	14.9028
2013-06-17	14.3056	15.3083	14.3417	13.883	14.2222
2013-06-18	14.8889	15.3833	14.6667	14.3696	15.1143
2013-06-19	13.2639	14.225	12.9	13.5104	13.1806
2013-06-20	11.25	11.7917	11.2083	11.6042	11.375
2013-06-21	10.9722	11.8167	10.95	11.2604	11.2917
2013-06-22	9.95833	10.6583	10.3333	10.4375	10.2361
2013-06-23	9.48611	10.625	10.0083	10.0208	9.79167
2013-06-24	8.59722	9.63542	9.21667	9.20833	9.02778
2013-06-25	9.71212	9.58571	9.53704	9.875	9.65741
2013-06-26	9.98611	11.4792	9.45833	9.43056	9.35833
2013-06-27	7.38889	8.97917	7.71875	7.49306	8.075
2013-06-28	10.2361	11.375	9.34375	9.33333	9.40833
2013-06-29	10.7361	12.5	10.6875	10.8333	10.4655
2013-06-30	11.3472	13.0625	11.3438	11.4236	10.8958
2013-07-01	12.2361	13.9583	12.1979	12.2361	11.6458
2013-07-02	12.4306	13.8125	12.2812	12.4653	11.7917
2013-07-03	14.0417	15.8542	13.3125	13.6319	12.8958
2013-07-04	11.7778	12.9167	11.8125	11.8264	11.4271
2013-07-05	11.1528	13.0833	11.4375	11.3819	11.1771
2013-07-06	11.9861	13	11.625	11.7708	11.6771
2013-07-07	11.9722	13.4375	11.9167	11.7431	11.5
2013-07-08	11.5972	12.8125	11.5833	11.6667	11.3438
2013-07-09	11.2917	12.8125	11.6042	11.5625	11.1875
2013-07-10	10.625	11.9583	11.0833	10.9722	10.75
2013-07-11	11.3611	12.75	11.7396	11.7361	11.2917
2013-07-12	11.9861	13.5	12.4167	12.4167	11.9375
2013-07-13	12.2639	14.2708	12.2396	12.1875	12.1458
2013-07-14	12.8194	14.3125	12.4375	12.6111	12.2292
2013-07-15	12.6806	13.9583	12.4688	12.4861	11.9896
2013-07-16	9.72222	11.3125	10.3125	10.0417	10.0938
2013-07-17	8.875	10.3125	9.40625	9.29167	9.19792
2013-07-18	10.2083	12.3958	10.8125	10.6597	10.4167
2013-07-19	9.36111	10.9792	9.85417	9.69444	9.61458
2013-07-20	10.8889	12.8958	11.1458	11.0903	10.9792
2013-07-21	10.5833	11.875	10.7708	10.7708	10.5104
2013-07-22	12.2917	12.9375	11.4062	11.3264	11.3021
2013-07-23	11.0556	10.5	10.2812	10.2917	10.2396
2013-07-24	12.1111	12.8333	11.3021	11.3681	10.9375
2013-07-25	11.2917	12.375	11.3958	11.2986	11
2013-07-26	12.9306	13.5625	12.1146	12.3681	11.6458
2013-07-27	13.9028	14.5417	12.6354	13.1875	12.6042
2013-07-28	12.6806	14.0417	12.3021	12.5139	11.9688
2013-07-29	8.88889	10.8542	9.60417	9.21528	9.35417
2013-07-30	10.6528	11.1875	10.2292	10.0556	9.94792
2013-07-31	10.7361	9.54167	9.54167	9.73611	9.39583
2013-08-01	11.5139	11.1875	10.1042	10.5208	10.1146
2013-08-02	10.0694	10.0833	9.73958	9.79167	9.53125
2013-08-03	9.15278	8.85417	9.09375	8.44444	8.55208
2013-08-04	10	9.79167	9.63542	9.46528	9.375
2013-08-05	10.5278	9.625	10.1146	9.6875	9.64583
2013-08-06	11.625	10.7292	10.6354	10.7431	10.5208
2013-08-07	9.97222	10.9375	10.2083	10.0556	9.83333
2013-08-08	8.56944	8.95833	9.09375	8.36806	8.51042
2013-08-09	10.5833	9.70833	9.30208	9.36111	9.67708
2013-08-10	10.5833	9.70833	9.41667	9.61806	10.0312
2013-08-11	9.38889	10.8125	9.61458	9.79167	9.375
2013-08-12	9.29167	8.66667	8.34375	8.16429	8.65625
2013-08-13	12	13.2692	10.1531	10.17	10.4902
2013-08-14	12.0278	16.2604	12.2083	12.2083	12.1562
2013-08-15	11.5139	17.0729	13	13.25	13.0312
2013-08-16	10.9444	16.8542	12.9167	12.8194	12.7292
2013-08-17	11.2917	15.4375	11.7812	11.75	11.7188
2013-08-18	10.7083	13.9896	11.1146	11.0972	11.2083
2013-08-19	10.7917	15.4583	11.7917	11.8194	11.6875
2013-08-20	11.125	13.125	11.6771	11.4306	11.4271
2013-08-21	11.8333	15.1354	12.4375	12.3333	12.125
2013-08-22	11.875	16.7188	13.0729	13	12.7188
2013-08-23	12.1389	16.9375	13.2292	13.2639	13.0521
2013-08-24	10.2778	15.8021	12.3958	12.4722	12.2292
2013-08-25	9.80556	14.6354	10.7708	11.7639	11.7292
2013-08-26	8.88889	14.2604	11.6354	11.5	12.0312
2013-08-27	10	16.4479	13.2604	13.3194	13.4375
2013-08-28	7.27778	12.8958	11.25	11.25	11.1979
2013-08-29	6.76389	10.1458	8.9375	8.93056	8.92708
2013-08-30	5.94444	8.58333	7.38542	7.29167	7.53125
2013-08-31	7.16667	11.3542	9.17708	8.77778	8.78125
2013-09-01	5.18056	8.8125	7.63542	7.72222	7.70833
2013-09-02	6.11111	9.86458	8.22917	8.125	8.09375
2013-09-03	5.51389	9.03125	7.44792	7.31944	7.3125
2013-09-04	4.54167	6.6875	5.125	4.90278	5.08333
2013-09-05	3.61111	5.91667	4.0625	4	4.10417
2013-09-06	3.43056	5.09375	3.65625	3.59722	3.85417
2013-09-07	3.56944	6.16667	4.41667	4.31944	4.375
2013-09-08	5.77778	8.125	6.41667	6.08333	6.16667
2013-09-09	5.68056	8.33333	6.44792	6.27778	6.26042
2013-09-10	6.27778	8.02083	6.5625	6.43056	6.57292
2013-09-11	4.44444	5.84375	4.35417	4.20833	4.60417
2013-09-12	5.44444	6.96875	5.42708	5.27778	5.44792
2013-09-13	6.25	7.76042	5.5625	6.65278	5.79167
2013-09-14	6.09722	9.13542	7.83333	8.34722	7.48958
2013-09-15	6.16667	10.25	8.51042	8.83333	7.88542
2013-09-16	6.20833	11.4896	9.15625	9.47222	8.46875
2013-09-17	6.83333	13.5417	10.4271	10.7639	9.83333
2013-09-18	6.70833	13.625	10.9271	11.1806	10.3229
2013-09-19	5.52778	10.8125	9.40625	9.41667	9.3125
2013-09-20	5.73611	11.3542	9.98958	9.84722	9.57292
2013-09-21	5.70833	11.2396	9.73958	9.73611	9.4375
2013-09-22	5.68056	12.1875	9.875	10.2083	9.64583
2013-09-23	4.26389	9.42708	7.55208	8.30556	8.19792
2013-09-24	4.47222	9.5	6.47917	7.59722	7.45833
2013-09-25	2.59722	6.17708	4.40625	4.79167	4.78125
2013-09-26	1.09722	3.67708	3.22917	2.84722	3.03125
2013-09-27	1.875	5.875	5.03125	4.125	3.91667
2013-09-28	2.91667	5.72917	5.79167	4.36111	3.63542
2013-09-29	5.51786	7.28125	6.1875	5.90278	4.98958
2013-09-30	5.625	7.66667	6.42708	5.70833	5.46875
2013-10-01	3.125	4.59375	4.69792	3.70833	4.36458
2013-10-02	2.33333	4.625	2.85417	3.29167	3.58333
2013-10-03	2.25	4.58333	2.72917	3.45833	3.375
2013-10-04	3.16667	5.36458	3.36458	3.91667	3.35417
2013-10-05	3.25	5.34375	3.44792	4.75	4.29167
2013-10-06	5.16667	7.13542	4.17708	5.84722	5.19792
2013-10-07	5.54167	6.90625	3.97917	5.94444	5.4375
2013-10-08	4.08333	4.61458	4.41667	4.76389	3.71875
2013-10-09	5.75	4.71875	5.17708	6.18056	4.94792
2013-10-10	6.29167	5.66667	6.04167	6.70833	5.83333
2013-10-11	6.875	6.625	6.0625	7.68056	6.54167
2013-10-12	6.66667	6.76042	5.86458	7.13889	6.26042
2013-10-13	7.18182	9.45833	6.32292	8.375	7.1875
2013-10-14	5.41667	7.63542	3.5	6.34722	6.14583
2013-10-15	0	1.54167	0.572917	0.902778	0.90625
2013-10-16	0.208333	2.1875	0.791667	0.944444	1
2013-10-17	1.29167	2.30208	1.04651	1.38889	2.15625
2013-10-18	0.333333	2.57292	0.847222	1	1.14583
2013-10-19	-0.958333	0.84375	-0.222222	-0.152778	0.03125
2013-10-20	-1.08333	1.03125	-0.277778	-0.361111	-0.0520833
2013-10-21	-1.16667	0.458333	-0.222222	-0.569444	-0.260417
2013-10-22	-0.625	0.645833	-0.180556	-0.125	-0.0208333
2013-10-23	-0.791667	0.479167	-0.277778	-0.25	0.03125
2013-10-24	-2.625	0.302083	-0.291667	-0.819444	-0.302083
2013-10-25	-1.5	0	-0.416667	-0.944444	-0.84375
2013-10-26	0.0833333	0.989583	0.0138889	0.333333	0.197917
2013-10-27	0.0416667	1.60417	0.472222	0.305556	0.385417
2013-10-28	0.333333	1.26042	0.444444	1.09722	0.291667
2013-10-29	-0.333333	0.385417	-0.177419	0.0555556	0.125
2013-10-30	-1.6	0.452381	0.142857	0.0526316	-0.230769

## Sheet: snow cover thickness
	gap center	canopy gap edge	extended gap edge
2012.12.26	33	24	11
	35	22	10.5
	38	21	12
	39	25	12
	37	20	9.5
	36	21.5	10
	36.5	26.6	9
	35.5	23	14
	32.5	25	12.5
2013.3.8	48	19.5	12.5
	48	21	9
	46	20	12
	47.5	21	7.5
	45	22.5	9.5
	50	22	13
	51	22	8.5
	52.5	20.5	11.5
	51	25	12.5
2013.4.24	17	12	7
	16.5	11.5	7
	16	11.5	7
	18	7.5	5.5
	18	8	5.5
	19	9	6.5
	18	8.5	6
	17	9	6
	17.5	8	5
